# Supplementary material for: Dengue Fever Surveillance in Mato Grosso do Sul: Insights from Genomic Analysis and Implications for Public Health Strategies
Source: Viruses. 2023 Aug 23;15(9):1790. doi: 10.3390/v15091790 (PMC10536684; doi:10.3390/v15091790)
Supplement: Supplementary file 1 [file viruses-15-01790-s001.zip]

Archive with 1 entries (1 files):
- viruses-2537192-supplementary.xlsx
