# Supplementary material for: Dengue Fever Surveillance in Mato Grosso do Sul: Insights from Genomic Analysis and Implications for Public Health Strategies
Source: Viruses. 2023 Aug 23;15(9):1790. doi: 10.3390/v15091790 (PMC10536684; doi:10.3390/v15091790)
Supplement: Supplementary file 1 [file viruses-15-01790-s001.zip › viruses-2537192-supplementary.xlsx]

## Sheet: Sheet1
						Table S1.Epidemiological data the 177 DENV1-2 samples sequenced as part of this study.
Virus	Strain	ID	Ct		Estado	City	Collection date	Date of the onset symptom	Gender	Age	Viral assignment	Reads	Coverage	Depth of Coverage	Lineages	Acession numbers
DENV1	LACENMS_LIB1_01_20220323	LIB1|01|DENV1|LACENMS|2022-03-23	18	Brazil: Angelica, Mato Grosso do Sul	MS	Angelica	2022-03-23	2022-03-20	F	38	DENV-1	25884	88.6	2019.6	DENV-1V	OR258403
DENV1	LACENMS_LIB1_03_20220326	LIB1|03|DENV1|LACENMS|2022-03-26	17	Brazil: Campo Grande, Mato Grosso do Sul	MS	Campo Grande	2022-03-26	2022-03-24	M	22	DENV-1	19667	93.3	1861.6	DENV-1V	OR258404
DENV1	LACENMS_LIB1_04_20220325	LIB1|04|DENV1|LACENMS|2022-03-25	15	Brazil: Chapadao do Sul, Mato Grosso do Sul	MS	Chapadao Do Sul	2022-03-25	2022-03-23	M	60	DENV-1	17051	93.8	1562.4	DENV-1V	OR258405
DENV1	LACENMS_LIB1_05_20220325	LIB1|05|DENV1|LACENMS|2022-03-25	15	Brazil: Chapadao do Sul, Mato Grosso do Sul	MS	Chapadao Do Sul	2022-03-25	2022-03-23	F	43	DENV-1	18455	93.5	1823.4	DENV-1V	OR258406
DENV1	LACENMS_LIB1_06_20220326	LIB1|06|DENV1|LACENMS|2022-03-26	22	Brazil: Chapadao do Sul, Mato Grosso do Sul	MS	Chapadao Do Sul	2022-03-26	2022-03-23	F	17	DENV-1	21440	85.6	2352.9	DENV-1V	OR258407
DENV1	LACENMS_LIB1_07_20220328	LIB1|07|DENV1|LACENMS|2022-03-28	17	Brazil: Angelica, Mato Grosso do Sul	MS	Angelica	2022-03-28	2022-03-24	M	30	DENV-1	9280	93.2	970.4	DENV-1V	OR258408
DENV1	LACENMS_LIB1_08_20220328	LIB1|08|DENV1|LACENMS|2022-03-28	20	Brazil: Angelica, Mato Grosso do Sul	MS	Angelica	2022-03-28	2022-03-26	M	32	DENV-1	24035	93.3	2332.2	DENV-1V	OR258409
DENV1	LACENMS_LIB1_09_20220328	LIB1|09|DENV1|LACENMS|2022-03-28	25	Brazil: Terenos, Mato Grosso do Sul	MS	Terenos	2022-03-28	2022-03-25	M	14	DENV-1	23531	93.3	2300.2	DENV-1V	OR258410
DENV1	LACENMS_LIB1_10_20220328	LIB1|10|DENV1|LACENMS|2022-03-28	21	Brazil: Sao Gabriel do Oeste, Mato Grosso do Sul	MS	Sao Gabriel Do Oeste	2022-03-28	2022-03-25	M	14	DENV-1	21093	93.3	2092.2	DENV-1V	OR258411
DENV1	LACENMS_LIB1_11_20220328	LIB1|11|DENV1|LACENMS|2022-03-28	16	Brazil: Sao Gabriel do Oeste, Mato Grosso do Sul	MS	Sao Gabriel Do Oeste	2022-03-28	2022-03-24	F	37	DENV-1	25884	88.6	2019.6	DENV-1V	OR258412
DENV1	LACENMS_LIB1_12_20220322	LIB1|12|DENV1|LACENMS|2022-03-22	15	Brazil: Coronel Sapucaia, Mato Grosso do Sul	MS	Coronel Sapucaia	2022-03-22	2022-03-21	F	41	DENV-1	14148	93.2	1423.3	DENV-1V	OR258413
DENV1	LACENMS_LIB1_13_20220328	LIB1|13|DENV1|LACENMS|2022-03-28	19	Brazil: Sidrolandia, Mato Grosso do Sul	MS	Sidrolandia	2022-03-28	2022-03-26	M	17	DENV-1	21602	94.5	2069.3	DENV-1V	OR258414
DENV1	LACENMS_LIB1_14_20220328	LIB1|14|DENV1|LACENMS|2022-03-28	16	Brazil: Tres Lagoas, Mato Grosso do Sul	MS	Tres Lagoas	2022-03-28	2022-03-27	F	24	DENV-1	10195	93.3	1040.8	DENV-1V	OR258415
DENV1	LACENMS_LIB1_15_20220325	LIB1|15|DENV1|LACENMS|2022-03-25	23	Brazil: Ivinhema, Mato Grosso do Sul	MS	Ivinhema	2022-03-25	2022-03-21	F	17	DENV-1	11387	93.3	1130.5	DENV-1V	OR258416
DENV1	LACENMS_LIB1_16_20220324	LIB1|16|DENV1|LACENMS|2022-03-24	23	Brazil: Ivinhema, Mato Grosso do Sul	MS	Ivinhema	2022-03-24	2022-03-20	M	21	DENV-1	20742	63.9	3039.2	DENV-1V	OR258417
DENV1	LACENMS_LIB1_17_20220328	LIB1|17|DENV1|LACENMS|2022-03-28	20	Brazil: Ivinhema, Mato Grosso do Sul	MS	Ivinhema	2022-03-28	2022-03-26	F	78	DENV-1	22605	93.7	2194.5	DENV-1V	OR258418
DENV1	LACENMS_LIB1_18_20220330	LIB1|18|DENV1|LACENMS|2022-03-30	15	Brazil: Itapora, Mato Grosso do Sul	MS	Itapora	2022-03-30	2022-03-26	M	69	DENV-1	14799	93.5	1435.3	DENV-1V	OR258419
DENV1	LACENMS_LIB1_19_20220329	LIB1|19|DENV1|LACENMS|2022-03-29	16	Brazil: Itapora, Mato Grosso do Sul	MS	Itapora	2022-03-29	2022-03-26	M	41	DENV-1	24035	93.3	2332.2	DENV-1V	OR258420
DENV1	LACENMS_LIB1_20_20220328	LIB1|20|DENV1|LACENMS|2022-03-28	17	Brazil: Dourados, Mato Grosso do Sul	MS	Dourados	2022-03-28	2022-03-25	F	32	DENV-1	24296	93.8	2414.9	DENV-1V	OR258421
DENV1	LACENMS_LIB1_21_20220330	LIB1|21|DENV1|LACENMS|2022-03-30	16	Brazil: Dourados, Mato Grosso do Sul	MS	Dourados	2022-03-30	2022-03-28	F	35	DENV-1	15749	92.8	1580.6	DENV-1V	OR258422
DENV1	LACENMS_LIB1_22_20220330	LIB1|22|DENV1|LACENMS|2022-03-30	19	Brazil: Dourados, Mato Grosso do Sul	MS	Dourados	2022-03-30	2022-03-27	F	62	DENV-1	12824	93.6	1362.7	DENV-1V	OR258423
DENV1	LACENMS_LIB1_23_20220331	LIB1|23|DENV1|LACENMS|2022-03-31	15	Brazil: Tacuru, Mato Grosso do Sul	MS	Tacuru	2022-03-31	2022-03-29	F	42	DENV-1	5808	92.8	615.5	DENV-1V	OR258424
DENV1	LACENMS_LIB1_24_20220329	LIB1|24|DENV1|LACENMS|2022-03-29	19	Brazil: Aparecida do Taboado, Mato Grosso do Sul	MS	Aparecida Do Taboado	2022-03-29	2022-03-27	M	54	DENV-1	14707	92.9	1545	DENV-1V	OR258425
DENV1	LACENMS_LIB1_25_20220330	LIB1|25|DENV1|LACENMS|2022-03-30	19	Brazil: Aparecida do Taboado, Mato Grosso do Sul	MS	Aparecida Do Taboado	2022-03-30	2022-03-26	M	5	DENV-1	25312	87.5	2707.1	DENV-1V	OR258426
DENV1	LACENMS_LIB1_26_20220331	LIB1|26|DENV1|LACENMS|2022-03-31	16	Brazil: Terenos, Mato Grosso do Sul	MS	Terenos	2022-03-31	2022-03-29	M	53	DENV-1	22486	93.7	2263.4	DENV-1V	OR258427
DENV1	LACENMS_LIB1_27_20220331	LIB1|27|DENV1|LACENMS|2022-03-31	23	Brazil: Ribas do Rio Pardo, Mato Grosso do Sul	MS	Ribas Do Rio Pardo	2022-03-31	2022-03-28	M	10	DENV-1	10488	94.4	1059.9	DENV-1V	OR258428
DENV1	LACENMS_LIB1_28_20220328	LIB1|28|DENV1|LACENMS|2022-03-28	15	Brazil: Amambai, Mato Grosso do Sul	MS	Amambai	2022-03-28	2022-03-28	F	60	DENV-1	11096	93.5	1117.1	DENV-1V	OR258429
DENV1	LACENMS_LIB1_29_20220330	LIB1|29|DENV1|LACENMS|2022-03-30	15	Brazil: Amambai, Mato Grosso do Sul	MS	Amambai	2022-03-30	2022-03-28	M	75	DENV-1	12498	94.8	1186.8	DENV-1V	OR258430
DENV1	LACENMS_LIB1_30_20220328	LIB1|30|DENV1|LACENMS|2022-03-28	13	Brazil: Rio Verde de Mato Grosso, Mato Grosso do Sul	MS	Rio Verde De Mt	2022-03-28	2022-03-25	F	42	DENV-1	29552	89.3	3056.9	DENV-1V	OR258431
DENV1	LACENMS_LIB1_31_20220330	LIB1|31|DENV1|LACENMS|2022-03-30	15	Brazil: Chapadao do Sul, Mato Grosso do Sul	MS	Chapadao Do Sul	2022-03-30	2022-03-30	M	16	DENV-1	6058	90.5	631.6	DENV-1V	OR258432
DENV1	LACENMS_LIB1_32_20220329	LIB1|32|DENV1|LACENMS|2022-03-29	23	Brazil: Coronel Sapucaia, Mato Grosso do Sul	MS	Coronel Sapucaia	2022-03-29	2022-03-25	M	37	DENV-1	15184	93.2	1519.6	DENV-1V	OR258433
DENV1	LACENMS_LIB1_33_20220328	LIB1|33|DENV1|LACENMS|2022-03-28	16	Brazil: Campo Grande, Mato Grosso do Sul	MS	Campo Grande	2022-03-28	2022-03-27	M	1	DENV-1	12841	94.3	1255.2	DENV-1V	OR258434
DENV1	LACENMS_LIB1_34_20220329	LIB1|34|DENV1|LACENMS|2022-03-29	14	Brazil: Campo Grande, Mato Grosso do Sul	MS	Campo Grande	2022-03-29	2022-03-27	F	48	DENV-1	16222	94.6	1556.8	DENV-1V	OR258435
DENV1	LACENMS_LIB1_35_20220329	LIB1|35|DENV1|LACENMS|2022-03-29	16	Brazil: Campo Grande, Mato Grosso do Sul	MS	Campo Grande	2022-03-29	2022-03-26	M	59	DENV-1	17639	94.6	1740.1	DENV-1V	OR258436
DENV1	LACENMS_LIB1_36_20220329	LIB1|36|DENV1|LACENMS|2022-03-29	18	Brazil: Campo Grande, Mato Grosso do Sul	MS	Campo Grande	2022-03-29	2022-03-27	F	14	DENV-1	20334	94	1992.3	DENV-1V	OR258437
DENV1	LACENMS_LIB1_37_20220404	LIB1|37|DENV1|LACENMS|2022-04-04	19	Brazil: Douradina, Mato Grosso do Sul	MS	Douradina	2022-04-04	2022-04-01	F	23	DENV-1	16064	93.1	1638.1	DENV-1V	OR258438
DENV1	LACENMS_LIB1_38_20220404	LIB1|38|DENV1|LACENMS|2022-04-04	20	Brazil: Paranhos, Mato Grosso do Sul	MS	Paranhos	2022-04-04	2022-04-02	M	23	DENV-1	21454	91.5	2294	DENV-1V	OR258439
DENV1	LACENMS_LIB1_39_20220402	LIB1|39|DENV1|LACENMS|2022-04-02	20	Brazil: Coxim, Mato Grosso do Sul	MS	Coxim	2022-04-02	2022-04-01	F	10	DENV-1	7915	93.5	805.6	DENV-1V	OR258440
DENV1	LACENMS_LIB1_40_20220401	LIB1|40|DENV1|LACENMS|2022-04-01	18	Brazil: Terenos, Mato Grosso do Sul	MS	Terenos	2022-04-01	2022-03-31	M	29	DENV-1	667	83.7	73.9	DENV-1V	OR258441
DENV1	LACENMS_LIB1_41_20220406	LIB1|41|DENV1|LACENMS|2022-04-06	19	Brazil: Ribas do Rio Pardo, Mato Grosso do Sul	MS	Ribas Do Rio Pardo	2022-04-06	2022-04-05	F	25	DENV-1	19971	93.2	2053	DENV-1V	OR258442
DENV1	LACENMS_LIB1_42_20220403	LIB1|42|DENV1|LACENMS|2022-04-03	16	Brazil: Campo Grande, Mato Grosso do Sul	MS	Campo Grande	2022-04-03	2022-04-01	F	44	DENV-1	30250	94.2	2981	DENV-1V	OR258443
DENV1	LACENMS_LIB1_43_20220401	LIB1|43|DENV1|LACENMS|2022-04-01	17	Brazil: Tacuru, Mato Grosso do Sul	MS	Tacuru	2022-04-01	2022-03-28	F	58	DENV-1	10101	92.2	1020.1	DENV-1V	OR258444
DENV1	LACENMS_LIB1_44_20220404	LIB1|44|DENV1|LACENMS|2022-04-04	19	Brazil: Ivinhema, Mato Grosso do Sul	MS	Ivinhema	2022-04-04	2022-04-01	F	49	DENV-1	24067	93	2335.4	DENV-1V	OR258445
DENV1	LACENMS_LIB1_45_20220404	LIB1|45|DENV1|LACENMS|2022-04-04	18	Brazil: Ivinhema, Mato Grosso do Sul	MS	Ivinhema	2022-04-04	2022-04-01	F	40	DENV-1	33922	94.2	3213.7	DENV-1V	OR258446
DENV1	LACENMS_LIB1_46_20220405	LIB1|46|DENV1|LACENMS|2022-04-05	19	Brazil: Ivinhema, Mato Grosso do Sul	MS	Ivinhema	2022-04-05	2022-04-03	F	34	DENV-1	11702	93	1172.1	DENV-1V	OR258447
DENV1	LACENMS_LIB1_47_20220401	LIB1|47|DENV1|LACENMS|2022-04-01	19	Brazil: Amambai, Mato Grosso do Sul	MS	Amambai	2022-04-01	2022-03-30	M	58	DENV-1	9285	93.3	946.1	DENV-1V	OR258448
DENV1	LACENMS_LIB1_48_20220401	LIB1|48|DENV1|LACENMS|2022-04-01	24	Brazil: Amambai, Mato Grosso do Sul	MS	Amambai	2022-04-01	2022-03-29	F	31	DENV-1	14281	94.4	1389.5	DENV-1V	OR258449
DENV1	LACENMS_LIB1_49_20220405	LIB1|49|DENV1|LACENMS|2022-04-05	23	Brazil: Tres Lagoas, Mato Grosso do Sul	MS	Tres Lagoas	2022-04-05	2022-04-03	F	59	DENV-1	33997	92.5	3171.3	DENV-1V	OR258450
DENV1	LACENMS_LIB1_50_20220405	LIB1|50|DENV1|LACENMS|2022-04-05	21	Brazil: Tres Lagoas, Mato Grosso do Sul	MS	Tres Lagoas	2022-04-05	2022-04-03	F	48	DENV-1	31539	91.7	3015.9	DENV-1V	OR258451
DENV1	LACENMS_LIB1_51_20220405	LIB1|51|DENV1|LACENMS|2022-04-05	17	Brazil: Jardim, Mato Grosso do Sul	MS	Jardim	2022-04-05	2022-04-02	M	46	DENV-1	13293	94.4	1305.7	DENV-1V	OR258452
DENV1	LACENMS_LIB1_52_20220405	LIB1|52|DENV1|LACENMS|2022-04-05	22	Brazil: Campo Grande, Mato Grosso do Sul	MS	Campo Grande	2022-04-05	2022-04-02	M	6	DENV-1	36110	93.1	3415.5	DENV-1V	OR258453
DENV1	LACENMS_LIB1_53_20220406	LIB1|53|DENV1|LACENMS|2022-04-06	26	Brazil: Aparecida do Taboado, Mato Grosso do Sul	MS	Aparecida Do Taboado	2022-04-06	2022-04-03	M	2	DENV-1	39837	92.8	3834.2	DENV-1V	OR258454
DENV1	LACENMS_LIB1_54_20220406	LIB1|54|DENV1|LACENMS|2022-04-06	28	Brazil: Aparecida do Taboado, Mato Grosso do Sul	MS	Aparecida Do Taboado	2022-04-06	2022-04-03	M	6	DENV-1	31865	91.8	3297	DENV-1V	OR258455
DENV1	LACENMS_LIB1_55_20220406	LIB1|55|DENV1|LACENMS|2022-04-06	20	Brazil: Aparecida do Taboado, Mato Grosso do Sul	MS	Aparecida Do Taboado	2022-04-06	2022-04-04	M	13	DENV-1	15745	94.3	1602.3	DENV-1V	OR258456
DENV1	LACENMS_LIB1_56_20220331	LIB1|56|DENV1|LACENMS|2022-03-31	17	Brazil: Jardim, Mato Grosso do Sul	MS	Jardim	2022-03-31	2022-03-29	M	61	DENV-1	20841	93.4	2223.2	DENV-1V	OR258457
DENV1	LACENMS_LIB1_57_20220331	LIB1|57|DENV1|LACENMS|2022-03-31	19	Brazil: Jardim, Mato Grosso do Sul	MS	Jardim	2022-03-31	2022-03-28	M	26	DENV-1	23334	92.2	2441.2	DENV-1V	OR258458
DENV1	LACENMS_LIB1_58_20220405	LIB1|58|DENV1|LACENMS|2022-04-05	18	Brazil: Chapadao do Sul, Mato Grosso do Sul	MS	Chapadao Do Sul	2022-04-05	2022-04-04	F	35	DENV-1	37974	92.9	3810.3	DENV-1V	OR258459
DENV1	LACENMS_LIB1_59_20220406	LIB1|59|DENV1|LACENMS|2022-04-06	21	Brazil: Mundo Novo, Mato Grosso do Sul	MS	Mundo Novo	2022-04-06	2022-04-03	F	35	DENV-1	39049	83.1	4448.2	DENV-1V	OR258460
DENV1	LACENMS_LIB1_60_20220405	LIB1|60|DENV1|LACENMS|2022-04-05	16	Brazil: Terenos, Mato Grosso do Sul	MS	Terenos	2022-04-05	2022-04-04	M	25	DENV-1	28180	89.7	2913.7	DENV-1V	OR258461
DENV1	LACENMS_LIB1_61_20220405	LIB1|61|DENV1|LACENMS|2022-04-05	12	Brazil: Terenos, Mato Grosso do Sul	MS	Terenos	2022-04-05	2022-04-02	M	12	DENV-1	29133	91.3	3152.8	DENV-1V	OR258462
DENV1	LACENMS_LIB1_62_20220406	LIB1|62|DENV1|LACENMS|2022-04-06	17	Brazil: Terenos, Mato Grosso do Sul	MS	Terenos	2022-04-06	2022-04-05	M	13	DENV-1	30193	88	3332.1	DENV-1V	OR258463
DENV1	LACENMS_LIB1_63_20220406	LIB1|63|DENV1|LACENMS|2022-04-06	17	Brazil: Ribas do Rio Pardo, Mato Grosso do Sul	MS	Ribas Do Rio Pardo	2022-04-06	2022-04-04	M	47	DENV-1	13367	94.2	1379.5	DENV-1V	OR258464
DENV1	LACENMS_LIB1_64_20220406	LIB1|64|DENV1|LACENMS|2022-04-06	18	Brazil: Ribas do Rio Pardo, Mato Grosso do Sul	MS	Ribas Do Rio Pardo	2022-04-06	2022-04-04	F	36	DENV-1	24208	93.1	2450.8	DENV-1V	OR258465
DENV1	LACENMS_LIB1_65_20220407	LIB1|65|DENV1|LACENMS|2022-04-07	15	Brazil: Ribas do Rio Pardo, Mato Grosso do Sul	MS	Ribas Do Rio Pardo	2022-04-07	2022-04-04	F	27	DENV-1	14832	94	1487.2	DENV-1V	OR258466
DENV1	LACENMS_LIB1_66_20220407	LIB1|66|DENV1|LACENMS|2022-04-07	17	Brazil: Ribas do Rio Pardo, Mato Grosso do Sul	MS	Ribas Do Rio Pardo	2022-04-07	2022-04-05	M	17	DENV-1	18938	94.2	1867.6	DENV-1V	OR258467
DENV1	LACENMS_LIB1_67_20220412	LIB1|67|DENV1|LACENMS|2022-04-12	18	Brazil: Mundo Novo, Mato Grosso do Sul	MS	Mundo Novo	2022-04-12	2022-04-10	F	53	DENV-1	11882	93	1225	DENV-1V	OR258468
DENV1	LACENMS_LIB1_68_20220412	LIB1|68|DENV1|LACENMS|2022-04-12	21	Brazil: Navirai, Mato Grosso do Sul	MS	Navirai	2022-04-12	2022-04-11	F	44	DENV-1	14877	94	1481.7	DENV-1V	OR258469
DENV1	LACENMS_LIB1_69_20220408	LIB1|69|DENV1|LACENMS|2022-04-08	16	Brazil: Jardim, Mato Grosso do Sul	MS	Jardim	2022-04-08	2022-04-06	M	41	DENV-1	20087	93.9	2019.3	DENV-1V	OR258470
DENV1	LACENMS_LIB1_70_20220412	LIB1|70|DENV1|LACENMS|2022-04-12	20	Brazil: Jardim, Mato Grosso do Sul	MS	Jardim	2022-04-12	2022-04-09	F	15	DENV-1	8126	93.2	838.6	DENV-1V	OR258471
DENV1	LACENMS_LIB1_71_20220412	LIB1|71|DENV1|LACENMS|2022-04-12	25	Brazil: Jardim, Mato Grosso do Sul	MS	Jardim	2022-04-12	2022-04-10	F	21	DENV-1	15466	89.1	1630.8	DENV-1V	OR258472
DENV1	LACENMS_LIB1_72_20220412	LIB1|72|DENV1|LACENMS|2022-04-12	18	Brazil: Jardim, Mato Grosso do Sul	MS	Jardim	2022-04-12	2022-04-11	F	18	DENV-1	380	77.4	45	DENV-1V	OR258473
DENV1	LACENMS_LIB1_73_20220411	LIB1|73|DENV1|LACENMS|2022-04-11	21	Brazil: Angelica, Mato Grosso do Sul	MS	Angelica	2022-04-11	2022-04-07	F	37	DENV-1	27562	92.1	2723.9	DENV-1V	OR258474
DENV1	LACENMS_LIB1_74_20220412	LIB1|74|DENV1|LACENMS|2022-04-12	20	Brazil: Angelica, Mato Grosso do Sul	MS	Angelica	2022-04-12	2022-04-10	F	33	DENV-1	24491	94.4	2345.7	DENV-1V	OR258475
DENV1	LACENMS_LIB1_75_20220406	LIB1|75|DENV1|LACENMS|2022-04-06	28	Brazil: Itapora, Mato Grosso do Sul	MS	Itapora	2022-04-06	2022-04-05	M	66	DENV-1	25938	77.4	2718.7	DENV-1V	OR258476
DENV1	LACENMS_LIB1_76_20220406	LIB1|76|DENV1|LACENMS|2022-04-06	21	Brazil: Itapora, Mato Grosso do Sul	MS	Itapora	2022-04-06	2022-04-05	M	17	DENV-1	20483	93.2	2053.4	DENV-1V	OR258477
DENV1	LACENMS_LIB1_77_20220405	LIB1|77|DENV1|LACENMS|2022-04-05	17	Brazil: Itapora, Mato Grosso do Sul	MS	Itapora	2022-04-05	2022-04-04	F	43	DENV-1	15606	92.8	1568.04	DENV-1V	OR258478
DENV1	LACENMS_LIB1_78_20220411	LIB1|78|DENV1|LACENMS|2022-04-11	16	Brazil: Chapadao do Sul, Mato Grosso do Sul	MS	Chapadao Do Sul	2022-04-11	2022-04-10	F	56	DENV-1	7301	93.4	748.4	DENV-1V	OR258479
DENV1	LACENMS_LIB1_79_20220412	LIB1|79|DENV1|LACENMS|2022-04-12	25	Brazil: Aparecida do Taboado, Mato Grosso do Sul	MS	Aparecida Do Taboado	2022-04-12	2022-04-10	F	15	DENV-1	16940	92	1613.9	DENV-1V	OR258480
DENV1	LACENMS_LIB1_80_20220412	LIB1|80|DENV1|LACENMS|2022-04-12	25	Brazil: Aparecida do Taboado, Mato Grosso do Sul	MS	Aparecida Do Taboado	2022-04-12	2022-04-08	F	32	DENV-1	17270	91.1	1776.6	DENV-1V	OR258481
DENV1	LACENMS_LIB1_81_20220404	LIB1|81|DENV1|LACENMS|2022-04-04	17	Brazil: Dourados, Mato Grosso do Sul	MS	Dourados	2022-04-04	2022-04-01	M	17	DENV-1	13551	94.4	1298.8	DENV-1V	OR258482
DENV1	LACENMS_LIB1_82_20220404	LIB1|82|DENV1|LACENMS|2022-04-04	22	Brazil: Dourados, Mato Grosso do Sul	MS	Dourados	2022-04-04	2022-04-02	F	17	DENV-1	19487	92.2	1920.9	DENV-1V	OR258483
DENV1	LACENMS_LIB1_83_20220414	LIB1|83|DENV1|LACENMS|2022-04-14	24	Brazil: Chapadao do Sul, Mato Grosso do Sul	MS	Chapadao Do Sul	2022-04-14	2022-04-10	F	30	DENV-1	16332	92.7	1594.1	DENV-1V	OR258484
DENV1	LACENMS_LIB1_84_20220414	LIB1|84|DENV1|LACENMS|2022-04-14	19	Brazil: Chapadao do Sul, Mato Grosso do Sul	MS	Chapadao Do Sul	2022-04-14	2022-04-12	M	41	DENV-1	17681	93.1	1733.3	DENV-1V	OR258485
DENV1	LACENMS_LIB1_85_20220410	LIB1|85|DENV1|LACENMS|2022-04-10	14	Brazil: Campo Grande, Mato Grosso do Sul	MS	Campo Grande	2022-04-10	2022-04-09	M	32	DENV-1	10655	94.1	1075	DENV-1V	OR258486
DENV1	LACENMS_LIB1_86_20220406	LIB1|86|DENV1|LACENMS|2022-04-06	23	Brazil: Coxim, Mato Grosso do Sul	MS	Coxim	2022-04-06	2022-04-02	F	23	DENV-1	20934	54.1	3389.2	DENV-1V	OR258487
DENV1	LACENMS_LIB1_87_20220413	LIB1|87|DENV1|LACENMS|2022-04-13	28	Brazil: Corguinho, Mato Grosso do Sul	MS	Corguinho	2022-04-13	2022-04-09	M	9	DENV-1	6795	75.1	830	DENV-1V	OR258488
DENV1	LACENMS_LIB1_88_20220413	LIB1|88|DENV1|LACENMS|2022-04-13	15	Brazil: Corguinho, Mato Grosso do Sul	MS	Corguinho	2022-04-13	2022-04-12	F	31	DENV-1	13341	94.1	1300.3	DENV-1V	OR258489
DENV1	LACENMS_LIB1_90_20220412	LIB1|90|DENV1|LACENMS|2022-04-12	17	Brazil: Dourados, Mato Grosso do Sul	MS	Dourados	2022-04-12	2022-04-10	M	36	DENV-1	13759	92.8	1311	DENV-1V	OR258490
DENV1	LACENMS_LIB1_91_20220412	LIB1|91|DENV1|LACENMS|2022-04-12	16	Brazil: Ribas do Rio Pardo, Mato Grosso do Sul	MS	Ribas Do Rio Pardo	2022-04-12	2022-04-11	F	16	DENV-1	11142	92.8	1125.8	DENV-1V	OR258491
DENV1	LACENMS_LIB1_92_20220412	LIB1|92|DENV1|LACENMS|2022-04-12	24	Brazil: Fatima do Sul, Mato Grosso do Sul	MS	Fatima Do Sul	2022-04-12	2022-04-06	M	57	DENV-1	18593	92.2	1793.4	DENV-1V	OR258492
DENV1	LACENMS_LIB1_93_20220412	LIB1|93|DENV1|LACENMS|2022-04-12	24	Brazil: Bataguassu, Mato Grosso do Sul	MS	Bataguassu	2022-04-12	2022-04-08	F	24	DENV-1	19481	51	3355.4	DENV-1V	OR258493
DENV1	LACENMS_LIB1_94_20220412	LIB1|94|DENV1|LACENMS|2022-04-12	21	Brazil: Bataguassu, Mato Grosso do Sul	MS	Bataguassu	2022-04-12	2022-04-08	M	15	DENV-1	15942	89.9	1646.4	DENV-1V	OR258494
DENV1	LACENMS_LIB1_95_20220413	LIB1|95|DENV1|LACENMS|2022-04-13	17	Brazil: Cassilandia, Mato Grosso do Sul	MS	Cassilandia	2022-04-13	2022-04-11	F	39	DENV-1	6989	93.6	728.3	DENV-1V	OR258495
DENV1	LACENMS_LIB2_02_20220415	LIB2|02|DENV1|LACENMS|2022-04-15	16	Brazil: Chapadao do Sul, Mato Grosso do Sul	MS	Chapadão Do Sul	2022-04-15	2022-04-15	M	11	DENV-1	24057	94.9	2152	DENV-1V	OR258496
DENV1	LACENMS_LIB2_03_20220415	LIB2|03|DENV1|LACENMS|2022-04-15	17	Brazil: Chapadao do Sul, Mato Grosso do Sul	MS	Chapadão Do Sul	2022-04-15	2022-04-15	F	15	DENV-1	21656	93.9	2033.7	DENV-1V	OR258497
DENV1	LACENMS_LIB2_04_20220415	LIB2|04|DENV1|LACENMS|2022-04-15	14	Brazil: Chapadao do Sul, Mato Grosso do Sul	MS	Chapadão Do Sul	2022-04-15	2022-04-15	M	60	DENV-1	41067	94.6	3723.8	DENV-1V	OR258498
DENV1	LACENMS_LIB2_05_20220415	LIB2|05|DENV1|LACENMS|2022-04-15	24	Brazil: Chapadao do Sul, Mato Grosso do Sul	MS	Chapadão Do Sul	2022-04-15	2022-04-15	F	18	DENV-1	59982	86	5953.4	DENV-1V	OR258499
DENV1	LACENMS_LIB2_06_20220415	LIB2|06|DENV1|LACENMS|2022-04-15	20	Brazil: Chapadao do Sul, Mato Grosso do Sul	MS	Chapadão Do Sul	2022-04-15	2022-04-15	F	32	DENV-1	64012	89.6	5502.9	DENV-1V	OR258500
DENV1	LACENMS_LIB2_07_20220414	LIB2|07|DENV1|LACENMS|2022-04-14	26	Brazil: Ribas do Rio Pardo, Mato Grosso do Sul	MS	Ribas Do Rio Pardo	2022-04-14	2022-04-10	F	11	DENV-1	36704	88.9	3465.8	DENV-1V	OR258501
DENV1	LACENMS_LIB2_13_20220519	LIB2|13|DENV1|LACENMS|2022-05-19	15	Brazil: Campo Grande, Mato Grosso do Sul	MS	Campo Grande	2022-05-19	2022-05-15	M	81	DENV-1	26384	94.6	2610.9	DENV-1V	OR258502
DENV1	LACENMS_LIB2_14_20220502	LIB2|14|DENV1|LACENMS|2022-05-02	18	Brazil: Deodapolis, Mato Grosso do Sul	MS	Deodapolis	2022-05-02	2022-04-29	F	54	DENV-1	25011	94.4	2288.1	DENV-1V	OR258503
DENV1	LACENMS_LIB2_15_20220501	LIB2|15|DENV1|LACENMS|2022-05-01	16	Brazil: Bandeirantes, Mato Grosso do Sul	MS	Bandeirantes	2022-05-01	2022-04-30	F	33	DENV-1	11909	93.2	1065.2	DENV-1V	OR258504
DENV1	LACENMS_LIB2_16_20220418	LIB2|16|DENV1|LACENMS|2022-04-18	16	Brazil: Ribas do Rio Pardo, Mato Grosso do Sul	MS	Ribas Do Rio Pardo	2022-04-18	2022-04-16	M	17	DENV-1	19847	94.6	1619.2	DENV-1V	OR258505
DENV1	LACENMS_LIB2_17_20220418	LIB2|17|DENV1|LACENMS|2022-04-18	19	Brazil: Ribas do Rio Pardo, Mato Grosso do Sul	MS	Ribas Do Rio Pardo	2022-04-18	2022-04-17	M	4	DENV-1	23288	94.3	2084.1	DENV-1V	OR258506
DENV1	LACENMS_LIB2_18_20220418	LIB2|18|DENV1|LACENMS|2022-04-18	19	Brazil: Ribas do Rio Pardo, Mato Grosso do Sul	MS	Ribas Do Rio Pardo	2022-04-18	2022-04-17	M	10	DENV-1	29623	94.8	2571.2	DENV-1V	OR258507
DENV1	LACENMS_LIB2_19_20220413	LIB2|19|DENV1|LACENMS|2022-04-13	23	Brazil: Sidrolandia, Mato Grosso do Sul	MS	Sidrolândia	2022-04-13	2022-04-12	F	85	DENV-1	34782	93.2	3356.1	DENV-1V	OR258508
DENV1	LACENMS_LIB2_20_20220413	LIB2|20|DENV1|LACENMS|2022-04-13	20	Brazil: Sidrolandia, Mato Grosso do Sul	MS	Sidrolândia	2022-04-13	2022-04-10	M	44	DENV-1	45877	94.1	4358.9	DENV-1V	OR258509
DENV1	LACENMS_LIB2_21_20220414	LIB2|21|DENV1|LACENMS|2022-04-14	22	Brazil: Ivinhema, Mato Grosso do Sul	MS	Ivinhema	2022-04-14	2022-04-11	M	30	DENV-1	21215	92.9	2049.8	DENV-1V	OR258510
DENV1	LACENMS_LIB2_22_20220414	LIB2|22|DENV1|LACENMS|2022-04-14	22	Brazil: Ivinhema, Mato Grosso do Sul	MS	Ivinhema	2022-04-14	2022-04-13	F	42	DENV-1	43904	87.8	4041.3	DENV-1V	OR258511
DENV1	LACENMS_LIB2_23_20220414	LIB2|23|DENV1|LACENMS|2022-04-14	17	Brazil: Ivinhema, Mato Grosso do Sul	MS	Ivinhema	2022-04-14	2022-04-11	F	56	DENV-1	4109	89.6	387.4	DENV-1V	OR258512
DENV1	LACENMS_LIB2_24_20220415	LIB2|24|DENV1|LACENMS|2022-04-15	17	Brazil: Ivinhema, Mato Grosso do Sul	MS	Ivinhema	2022-04-15	2022-04-14	F	16	DENV-1	24309	94.3	2247	DENV-1V	OR258513
DENV1	LACENMS_LIB2_25_20220430	LIB2|25|DENV1|LACENMS|2022-04-30	16	Brazil: Bandeirantes, Mato Grosso do Sul	MS	Bandeirantes	2022-04-30	2022-04-28	M	46	DENV-1	31397	92.2	3163.2	DENV-1V	OR258514
DENV1	LACENMS_LIB2_26_20220405	LIB2|26|DENV1|LACENMS|2022-04-05	17	Brazil: Jardim, Mato Grosso do Sul	MS	Jardim	2022-04-05	2022-04-02	M	46	DENV-1	27847	92.5	2728.1	DENV-1V	OR258515
DENV1	LACENMS_LIB2_27_20220418	LIB2|27|DENV1|LACENMS|2022-04-18	15	Brazil: Amambai, Mato Grosso do Sul	MS	Amambai	2022-04-18	2022-04-17	M	54	DENV-1	30570	93	3024.6	DENV-1V	OR258516
DENV1	LACENMS_LIB2_28_20220418	LIB2|28|DENV1|LACENMS|2022-04-18	15	Brazil: Amambai, Mato Grosso do Sul	MS	Amambai	2022-04-18	2022-04-15	M	57	DENV-1	31078	94.2	2959.1	DENV-1V	OR258517
DENV1	LACENMS_LIB2_29_20220418	LIB2|29|DENV1|LACENMS|2022-04-18	16	Brazil: Amambai, Mato Grosso do Sul	MS	Amambai	2022-04-18	2022-04-14	M	26	DENV-1	16954	93.9	1489	DENV-1V	OR258518
DENV1	LACENMS_LIB2_30_20220419	LIB2|30|DENV1|LACENMS|2022-04-19	16	Brazil: Amambai, Mato Grosso do Sul	MS	Amambai	2022-04-19	2022-04-16	F	31	DENV-1	38119	93.8	2669.2	DENV-1V	OR258519
DENV1	LACENMS_LIB2_31_20220417	LIB2|31|DENV1|LACENMS|2022-04-17	18	Brazil: Chapadao do Sul, Mato Grosso do Sul	MS	Chapadão Do Sul	2022-04-17	2022-04-15	M	41	DENV-1	18062	92.7	1613.5	DENV-1V	OR258520
DENV1	LACENMS_LIB2_32_20220412	LIB2|32|DENV1|LACENMS|2022-04-12	16	Brazil: Campo Grande, Mato Grosso do Sul	MS	Campo Grande	2022-04-12	2022-04-11	F	20	DENV-1	35571	93.8	3352.9	DENV-1V	OR258521
DENV1	LACENMS_LIB2_33_20220413	LIB2|33|DENV1|LACENMS|2022-04-13	16	Brazil: Campo Grande, Mato Grosso do Sul	MS	Campo Grande	2022-04-13	2022-04-10	F	65	DENV-1	20916	94.3	1983.5	DENV-1V	OR258522
DENV1	LACENMS_LIB2_34_20220412	LIB2|34|DENV1|LACENMS|2022-04-12	17	Brazil: Campo Grande, Mato Grosso do Sul	MS	Campo Grande	2022-04-12	2022-04-11	F	18	DENV-1	24632	94.6	2204.4	DENV-1V	OR258523
DENV1	LACENMS_LIB2_35_20220413	LIB2|35|DENV1|LACENMS|2022-04-13	16	Brazil: Campo Grande, Mato Grosso do Sul	MS	Campo Grande	2022-04-13	2022-04-12	F	24	DENV-1	53119	94.5	5033.8	DENV-1V	OR258524
DENV1	LACENMS_LIB2_36_20220417	LIB2|36|DENV1|LACENMS|2022-04-17	18	Brazil: Chapadao do Sul, Mato Grosso do Sul	MS	Chapadão Do Sul	2022-04-17	2022-04-16	F	4	DENV-1	45202	94	3809.4	DENV-1V	OR258525
DENV1	LACENMS_LIB2_37_20220417	LIB2|37|DENV1|LACENMS|2022-04-17	18	Brazil: Chapadao do Sul, Mato Grosso do Sul	MS	Chapadão Do Sul	2022-04-17	2022-04-15	F	55	DENV-1	27916	94.3	2686.5	DENV-1V	OR258526
DENV1	LACENMS_LIB2_39_20220417	LIB2|39|DENV1|LACENMS|2022-04-17	19	Brazil: Chapadao do Sul, Mato Grosso do Sul	MS	Chapadão Do Sul	2022-04-17	2022-04-15	M	13	DENV-1	24744	92.7	2390.6	DENV-1V	OR258527
DENV1	LACENMS_LIB2_40_20220417	LIB2|40|DENV1|LACENMS|2022-04-17	15	Brazil: Chapadao do Sul, Mato Grosso do Sul	MS	Chapadão Do Sul	2022-04-17	2022-04-15	M	30	DENV-1	22806	93	2198.1	DENV-1V	OR258528
DENV1	LACENMS_LIB2_41_20220419	LIB2|41|DENV1|LACENMS|2022-04-19	14	Brazil: Jardim, Mato Grosso do Sul	MS	Jardim	2022-04-19	2022-04-18	M	42	DENV-1	29750	94.7	2870.3	DENV-1V	OR258529
DENV1	LACENMS_LIB2_42_20220418	LIB2|42|DENV1|LACENMS|2022-04-18	17	Brazil: Jardim, Mato Grosso do Sul	MS	Jardim	2022-04-18	2022-04-16	M	50	DENV-1	27916	94.3	287203	DENV-1V	OR258530
DENV1	LACENMS_LIB2_43_20220419	LIB2|43|DENV1|LACENMS|2022-04-19	18	Brazil: Jardim, Mato Grosso do Sul	MS	Jardim	2022-04-19	2022-04-17	F	15	DENV-1	30219	94.5	2801.4	DENV-1V	OR258531
DENV1	LACENMS_LIB2_44_20220419	LIB2|44|DENV1|LACENMS|2022-04-19	15	Brazil: Paraiso das Aguas, Mato Grosso do Sul	MS	Paraiso Das Aguas	2022-04-19	2022-04-18	M	42	DENV-1	29238	93.3	2721.2	DENV-1V	OR258532
DENV1	LACENMS_LIB2_45_20220418	LIB2|45|DENV1|LACENMS|2022-04-18	16	Brazil: Angelica, Mato Grosso do Sul	MS	Angélica	2022-04-18	2022-04-15	M	36	DENV-1	34892	94.3	3333.1	DENV-1V	OR258533
DENV1	LACENMS_LIB2_46_20220417	LIB2|46|DENV1|LACENMS|2022-04-17	20	Brazil: Ribas do Rio Pardo, Mato Grosso do Sul	MS	Ribas Do Rio Pardo	2022-04-17	2022-04-14	F	48	DENV-1	44183	91.9	3848.4	DENV-1V	OR258534
DENV1	LACENMS_LIB2_47_20220417	LIB2|47|DENV1|LACENMS|2022-04-17	30	Brazil: Coronel Sapucaia, Mato Grosso do Sul	MS	Coronel Sapucaia	2022-04-17	2022-04-15	M	37	DENV-1	1373	74.9	55.7	DENV-1V	OR258535
DENV1	LACENMS_LIB2_48_20220416	LIB2|48|DENV1|LACENMS|2022-04-16	26	Brazil: Coronel Sapucaia, Mato Grosso do Sul	MS	Coronel Sapucaia	2022-04-16	2022-04-12	F	75	DENV-1	46590	83.6	4840.2	DENV-1V	OR258536
DENV1	LACENMS_LIB2_49_20220416	LIB2|49|DENV1|LACENMS|2022-04-16	17	Brazil: Campo Grande, Mato Grosso do Sul	MS	Campo Grande	2022-04-16	2022-04-13	M	61	DENV-1	23002	93.1	2327.1	DENV-1V	OR258537
DENV1	LACENMS_LIB2_50_20220416	LIB2|50|DENV1|LACENMS|2022-04-16	23	Brazil: Chapadao do Sul, Mato Grosso do Sul	MS	Chapadão Do Sul	2022-04-16	2022-04-15	M	20	DENV-1	56526	75.1	6214.4	DENV-1V	OR258538
DENV1	LACENMS_LIB2_51_20220416	LIB2|51|DENV1|LACENMS|2022-04-16	26	Brazil: Chapadao do Sul, Mato Grosso do Sul	MS	Chapadão Do Sul	2022-04-16	2022-04-14	F	17	DENV-1	26436	58.7	2471.6	DENV-1V	OR258539
DENV1	LACENMS_LIB2_52_20220417	LIB2|52|DENV1|LACENMS|2022-04-17	16	Brazil: Chapadao do Sul, Mato Grosso do Sul	MS	Chapadão Do Sul	2022-04-17	2022-04-15	F	63	DENV-1	26088	94.4	2479.1	DENV-1V	OR258540
DENV1	LACENMS_LIB2_53_20220417	LIB2|53|DENV1|LACENMS|2022-04-17	19	Brazil: Chapadao do Sul, Mato Grosso do Sul	MS	Chapadão Do Sul	2022-04-17	2022-04-14	F	46	DENV-1	38534	94.6	3768.8	DENV-1V	OR258541
DENV1	LACENMS_LIB2_54_20220417	LIB2|54|DENV1|LACENMS|2022-04-17	21	Brazil: Chapadao do Sul, Mato Grosso do Sul	MS	Chapadão Do Sul	2022-04-17	2022-04-15	F	19	DENV-1	43621	93.1	4072.3	DENV-1V	OR258542
DENV1	LACENMS_LIB2_55_20220417	LIB2|55|DENV1|LACENMS|2022-04-17	24	Brazil: Chapadao do Sul, Mato Grosso do Sul	MS	Chapadão Do Sul	2022-04-17	2022-04-16	M	26	DENV-1	3289	68.6	340.7	DENV-1V	OR258543
DENV1	LACENMS_LIB2_56_20220416	LIB2|56|DENV1|LACENMS|2022-04-16	18	Brazil: Chapadao do Sul, Mato Grosso do Sul	MS	Chapadão Do Sul	2022-04-16	2022-04-14	F	23	DENV-1	45036	93.3	4265.1	DENV-1V	OR258544
DENV1	LACENMS_LIB2_57_20220416	LIB2|57|DENV1|LACENMS|2022-04-16	20	Brazil: Chapadao do Sul, Mato Grosso do Sul	MS	Chapadão Do Sul	2022-04-16	2022-04-14	M	19	DENV-1	25442	94	2373.2	DENV-1V	OR258545
DENV1	LACENMS_LIB2_58_20220416	LIB2|58|DENV1|LACENMS|2022-04-16	16	Brazil: Ribas do Rio Pardo, Mato Grosso do Sul	MS	Ribas Do Rio Pardo	2022-04-16	2022-04-14	F	54	DENV-1	24631	93.3	2336.7	DENV-1V	OR258546
DENV1	LACENMS_LIB2_59_20220416	LIB2|59|DENV1|LACENMS|2022-04-16	20	Brazil: Ribas do Rio Pardo, Mato Grosso do Sul	MS	Ribas Do Rio Pardo	2022-04-16	2022-04-13	M	25	DENV-1	27714	94.1	2588.3	DENV-1V	OR258547
DENV1	LACENMS_LIB2_60_20220416	LIB2|60|DENV1|LACENMS|2022-04-16	23	Brazil: Ribas do Rio Pardo, Mato Grosso do Sul	MS	Ribas Do Rio Pardo	2022-04-16	2022-04-14	M	11	DENV-1	29588	93.2	2775.6	DENV-1V	OR258548
DENV1	LACENMS_LIB2_61_20220416	LIB2|61|DENV1|LACENMS|2022-04-16	25	Brazil: Ribas do Rio Pardo, Mato Grosso do Sul	MS	Ribas Do Rio Pardo	2022-04-16	2022-04-14	F	48	DENV-1	64233	88.3	5353.3	DENV-1V	OR258549
DENV1	LACENMS_LIB2_62_20220416	LIB2|62|DENV1|LACENMS|2022-04-16	17	Brazil: Ribas do Rio Pardo, Mato Grosso do Sul	MS	Ribas Do Rio Pardo	2022-04-16	2022-04-14	F	40	DENV-1	20749	94.5	1788.2	DENV-1V	OR258550
DENV1	LACENMS_LIB2_63_20220416	LIB2|63|DENV1|LACENMS|2022-04-16	15	Brazil: Ribas do Rio Pardo, Mato Grosso do Sul	MS	Ribas Do Rio Pardo	2022-04-16	2022-04-14	M	15	DENV-1	29107	92.9	2681.4	DENV-1V	OR258551
DENV1	LACENMS_LIB2_64_20220417	LIB2|64|DENV1|LACENMS|2022-04-17	18	Brazil: Ribas do Rio Pardo, Mato Grosso do Sul	MS	Ribas Do Rio Pardo	2022-04-17	2022-04-16	F	44	DENV-1	25846	94	2303.3	DENV-1V	OR258552
DENV1	LACENMS_LIB2_66_20220416	LIB2|66|DENV1|LACENMS|2022-04-16	15	Brazil: Chapadao do Sul, Mato Grosso do Sul	MS	Chapadão Do Sul	2022-04-16	2022-04-15	F	40	DENV-1	14583	94	1357.1	DENV-1V	OR258553
DENV1	LACENMS_LIB2_67_20220416	LIB2|67|DENV1|LACENMS|2022-04-16	14	Brazil: Chapadao do Sul, Mato Grosso do Sul	MS	Chapadão Do Sul	2022-04-16	2022-04-15	F	76	DENV-1	24287	92.9	2230.7	DENV-1V	OR258554
DENV1	LACENMS_LIB2_68_20220416	LIB2|68|DENV1|LACENMS|2022-04-16	18	Brazil: Chapadao do Sul, Mato Grosso do Sul	MS	Chapadão Do Sul	2022-04-16	2022-04-14	F	32	DENV-1	24476	92.8	2343.7	DENV-1V	OR258555
DENV1	LACENMS_LIB2_69_20220416	LIB2|69|DENV1|LACENMS|2022-04-16	18	Brazil: Chapadao do Sul, Mato Grosso do Sul	MS	Chapadão Do Sul	2022-04-16	2022-04-15	M	30	DENV-1	70038	92.8	6764.7	DENV-1V	OR258556
DENV1	LACENMS_LIB2_70_20220416	LIB2|70|DENV1|LACENMS|2022-04-16	17	Brazil: Chapadao do Sul, Mato Grosso do Sul	MS	Chapadão Do Sul	2022-04-16	2022-04-14	M	5	DENV-1	26649	93.9	2545.7	DENV-1V	OR258557
DENV1	LACENMS_LIB2_71_20220416	LIB2|71|DENV1|LACENMS|2022-04-16	22	Brazil: Chapadao do Sul, Mato Grosso do Sul	MS	Chapadão Do Sul	2022-04-16	2022-04-14	F	62	DENV-1	42981	94.7	3712.5	DENV-1V	OR258558
DENV1	LACENMS_LIB2_72_20220416	LIB2|72|DENV1|LACENMS|2022-04-16	15	Brazil: Chapadao do Sul, Mato Grosso do Sul	MS	Chapadão Do Sul	2022-04-16	2022-04-14	M	65	DENV-1	35124	92.9	3424.3	DENV-1V	OR258559
DENV1	LACENMS_LIB2_73_20220416	LIB2|73|DENV1|LACENMS|2022-04-16	17	Brazil: Chapadao do Sul, Mato Grosso do Sul	MS	Chapadão Do Sul	2022-04-16	2022-04-14	M	23	DENV-1	44911	94.7	4042.7	DENV-1V	OR258560
DENV1	LACENMS_LIB2_74_20220416	LIB2|74|DENV1|LACENMS|2022-04-16	18	Brazil: Chapadao do Sul, Mato Grosso do Sul	MS	Chapadão Do Sul	2022-04-16	2022-04-15	M	30	DENV-1	23443	93.8	2338.9	DENV-1V	OR258561
DENV1	LACENMS_LIB2_75_20220416	LIB2|75|DENV1|LACENMS|2022-04-16	28	Brazil: Chapadao do Sul, Mato Grosso do Sul	MS	Chapadão Do Sul	2022-04-16	2022-04-14	M	43	DENV-1	28413	93.3	2842.7	DENV-1V	OR258562
DENV1	LACENMS_LIB2_77_20220414	LIB2|77|DENV1|LACENMS|2022-04-14	17	Brazil: Ribas do Rio Pardo, Mato Grosso do Sul	MS	Ribas Do Rio Pardo	2022-04-14	2022-04-12	M	41	DENV-1	25702	94.4	2299.2	DENV-1V	OR258563
DENV1	LACENMS_LIB2_78_20220413	LIB2|78|DENV1|LACENMS|2022-04-13	17	Brazil: Ribas do Rio Pardo, Mato Grosso do Sul	MS	Ribas Do Rio Pardo	2022-04-13	2022-04-11	M	20	DENV-1	25216	93.9	2394	DENV-1V	OR258564
DENV1	LACENMS_LIB2_79_20220417	LIB2|79|DENV1|LACENMS|2022-04-17	15	Brazil: Navirai, Mato Grosso do Sul	MS	Navirai	2022-04-17	2022-04-16	M	51	DENV-1	27292	93.9	2370.5	DENV-1V	OR258565
DENV1	LACENMS_LIB2_80_20220415	LIB2|80|DENV1|LACENMS|2022-04-15	24	Brazil: Chapadao do Sul, Mato Grosso do Sul	MS	Chapadão Do Sul	2022-04-15	2022-04-12	M	24	DENV-1	49776	93.7	4639.3	DENV-1V	OR258566
DENV1	LACENMS_LIB2_81_20220415	LIB2|81|DENV1|LACENMS|2022-04-15	19	Brazil: Chapadao do Sul, Mato Grosso do Sul	MS	Chapadão Do Sul	2022-04-15	2022-04-14	M	8	DENV-1	41402	88.8	3680.5	DENV-1V	OR258567
DENV1	LACENMS_LIB2_82_20220415	LIB2|82|DENV1|LACENMS|2022-04-15	16	Brazil: Chapadao do Sul, Mato Grosso do Sul	MS	Chapadão Do Sul	2022-04-15	2022-04-15	M	34	DENV-1	34850	93.7	3314.3	DENV-1V	OR258568
DENV1	LACENMS_LIB2_83_20220415	LIB2|83|DENV1|LACENMS|2022-04-15	14	Brazil: Chapadao do Sul, Mato Grosso do Sul	MS	Chapadão Do Sul	2022-04-15	2022-04-14	F	33	DENV-1	30968	93.9	2961.9	DENV-1V	OR258569
DENV1	LACENMS_LIB2_84_20220415	LIB2|84|DENV1|LACENMS|2022-04-15	22	Brazil: Chapadao do Sul, Mato Grosso do Sul	MS	Chapadão Do Sul	2022-04-15	2022-04-13	M	46	DENV-1	48270	92.9	4470.4	DENV-1V	OR258570
DENV1	LACENMS_LIB2_85_20220415	LIB2|85|DENV1|LACENMS|2022-04-15	21	Brazil: Chapadao do Sul, Mato Grosso do Sul	MS	Chapadão Do Sul	2022-04-15	2022-04-13	M	38	DENV-1	57233	88.1	4993.9	DENV-1V	OR258571
DENV1	LACENMS_LIB2_86_20220415	LIB2|86|DENV1|LACENMS|2022-04-15	15	Brazil: Chapadao do Sul, Mato Grosso do Sul	MS	Chapadão Do Sul	2022-04-15	2022-04-14	M	54	DENV-1	24104	94.1	2250.9	DENV-1V	OR258572
DENV1	LACENMS_LIB2_87_20220415	LIB2|87|DENV1|LACENMS|2022-04-15	20	Brazil: Chapadao do Sul, Mato Grosso do Sul	MS	Chapadão Do Sul	2022-04-15	2022-04-11	M	32	DENV-1	46207	91.8	3783.4	DENV-1V	OR258573
DENV1	LACENMS_LIB2_88_20220415	LIB2|88|DENV1|LACENMS|2022-04-15	21	Brazil: Chapadao do Sul, Mato Grosso do Sul	MS	Chapadão Do Sul	2022-04-15	2022-07-14	M	16	DENV-1	35275	92.9	3311.7	DENV-1V	OR258574
DENV2	LACENMS_LIB2_89_20210610	LIB2|89|DENV2|LACENMS|2021-06-10	27	Brazil: Chapadao do Sul, Mato Grosso do Sul	MS	Chapadão Do Sul	2021-06-10	2021-06-08	F	43	DENV-2	30484	40.2	6718.4	DENV-2III	OR258575
DENV2	LACENMS_LIB2_90_20210615	LIB2|90|DENV2|LACENMS|2021-06-15	28	Brazil: Chapadao do Sul, Mato Grosso do Sul	MS	Chapadão Do Sul	2021-06-15	2021-06-12	F	31	DENV-2	47099	79.3	5781.6	DENV-2III	OR258576
DENV2	LACENMS_LIB2_92_20210723	LIB2|92|DENV2|LACENMS|2021-07-23	20	Brazil: Corumba, Mato Grosso do Sul	MS	Corumbá	2021-07-23	2021-07-20	M	31	DENV-2	67043	67.9	3838.7	DENV-2III	OR258577
DENV2	LACENMS_LIB2_94_20210509	LIB2|94|DENV2|LACENMS|2021-05-09	24	Brazil: Caarapo, Mato Grosso do Sul	MS	Caarapó	2021-05-09	2021-05-08	M	12	DENV-2	33748	75	3879.3	DENV-2III	OR258578
DENV2	LACENMS_LIB2_95_20210610	LIB2|95|DENV2|LACENMS|2021-06-10	25	Brazil: Chapadao do Sul, Mato Grosso do Sul	MS	Chapadão Do Sul	2021-06-10	2021-06-08	M	33	DENV-2	35480	90.1	3709.2	DENV-2III	OR258579

## Sheet: Sheet2
Angelica	Brazil: Angelica, Mato Grosso do Sul	1	DENV-1 Genotype V
Campo Grande	Brazil: Campo Grande, Mato Grosso do Sul	1	DENV-1 Genotype V
Chapadao do Sul	Brazil: Chapadao do Sul, Mato Grosso do Sul	1	DENV-1 Genotype V
Chapadao do Sul	Brazil: Chapadao do Sul, Mato Grosso do Sul	1	DENV-1 Genotype V
Chapadao do Sul	Brazil: Chapadao do Sul, Mato Grosso do Sul	1	DENV-1 Genotype V
Angelica	Brazil: Angelica, Mato Grosso do Sul	1	DENV-1 Genotype V
Angelica	Brazil: Angelica, Mato Grosso do Sul	1	DENV-1 Genotype V
Terenos	Brazil: Terenos, Mato Grosso do Sul	1	DENV-1 Genotype V
Sao Gabriel do Oeste	Brazil: Sao Gabriel do Oeste, Mato Grosso do Sul	1	DENV-1 Genotype V
Sao Gabriel do Oeste	Brazil: Sao Gabriel do Oeste, Mato Grosso do Sul	1	DENV-1 Genotype V
Coronel Sapucaia	Brazil: Coronel Sapucaia, Mato Grosso do Sul	1	DENV-1 Genotype V
Sidrolandia	Brazil: Sidrolandia, Mato Grosso do Sul	1	DENV-1 Genotype V
Tres Lagoas	Brazil: Tres Lagoas, Mato Grosso do Sul	1	DENV-1 Genotype V
Ivinhema	Brazil: Ivinhema, Mato Grosso do Sul	1	DENV-1 Genotype V
Ivinhema	Brazil: Ivinhema, Mato Grosso do Sul	1	DENV-1 Genotype V
Ivinhema	Brazil: Ivinhema, Mato Grosso do Sul	1	DENV-1 Genotype V
Itapora	Brazil: Itapora, Mato Grosso do Sul	1	DENV-1 Genotype V
Itapora	Brazil: Itapora, Mato Grosso do Sul	1	DENV-1 Genotype V
Dourados	Brazil: Dourados, Mato Grosso do Sul	1	DENV-1 Genotype V
Dourados	Brazil: Dourados, Mato Grosso do Sul	1	DENV-1 Genotype V
Dourados	Brazil: Dourados, Mato Grosso do Sul	1	DENV-1 Genotype V
Tacuru	Brazil: Tacuru, Mato Grosso do Sul	1	DENV-1 Genotype V
Aparecida do Taboado	Brazil: Aparecida do Taboado, Mato Grosso do Sul	1	DENV-1 Genotype V
Aparecida do Taboado	Brazil: Aparecida do Taboado, Mato Grosso do Sul	1	DENV-1 Genotype V
Terenos	Brazil: Terenos, Mato Grosso do Sul	1	DENV-1 Genotype V
Ribas do Rio Pardo	Brazil: Ribas do Rio Pardo, Mato Grosso do Sul	1	DENV-1 Genotype V
Amambai	Brazil: Amambai, Mato Grosso do Sul	1	DENV-1 Genotype V
Amambai	Brazil: Amambai, Mato Grosso do Sul	1	DENV-1 Genotype V
Rio Verde de Mato Grosso	Brazil: Rio Verde de Mato Grosso, Mato Grosso do Sul	1	DENV-1 Genotype V
Chapadao do Sul	Brazil: Chapadao do Sul, Mato Grosso do Sul	1	DENV-1 Genotype V
Coronel Sapucaia	Brazil: Coronel Sapucaia, Mato Grosso do Sul	1	DENV-1 Genotype V
Campo Grande	Brazil: Campo Grande, Mato Grosso do Sul	1	DENV-1 Genotype V
Campo Grande	Brazil: Campo Grande, Mato Grosso do Sul	1	DENV-1 Genotype V
Campo Grande	Brazil: Campo Grande, Mato Grosso do Sul	1	DENV-1 Genotype V
Campo Grande	Brazil: Campo Grande, Mato Grosso do Sul	1	DENV-1 Genotype V
Douradina	Brazil: Douradina, Mato Grosso do Sul	1	DENV-1 Genotype V
Paranhos	Brazil: Paranhos, Mato Grosso do Sul	1	DENV-1 Genotype V
Coxim	Brazil: Coxim, Mato Grosso do Sul	1	DENV-1 Genotype V
Terenos	Brazil: Terenos, Mato Grosso do Sul	1	DENV-1 Genotype V
Ribas do Rio Pardo	Brazil: Ribas do Rio Pardo, Mato Grosso do Sul	1	DENV-1 Genotype V
Campo Grande	Brazil: Campo Grande, Mato Grosso do Sul	1	DENV-1 Genotype V
Tacuru	Brazil: Tacuru, Mato Grosso do Sul	1	DENV-1 Genotype V
Ivinhema	Brazil: Ivinhema, Mato Grosso do Sul	1	DENV-1 Genotype V
Ivinhema	Brazil: Ivinhema, Mato Grosso do Sul	1	DENV-1 Genotype V
Ivinhema	Brazil: Ivinhema, Mato Grosso do Sul	1	DENV-1 Genotype V
Amambai	Brazil: Amambai, Mato Grosso do Sul	1	DENV-1 Genotype V
Amambai	Brazil: Amambai, Mato Grosso do Sul	1	DENV-1 Genotype V
Tres Lagoas	Brazil: Tres Lagoas, Mato Grosso do Sul	1	DENV-1 Genotype V
Tres Lagoas	Brazil: Tres Lagoas, Mato Grosso do Sul	1	DENV-1 Genotype V
Jardim	Brazil: Jardim, Mato Grosso do Sul	1	DENV-1 Genotype V
Campo Grande	Brazil: Campo Grande, Mato Grosso do Sul	1	DENV-1 Genotype V
Aparecida do Taboado	Brazil: Aparecida do Taboado, Mato Grosso do Sul	1	DENV-1 Genotype V
Aparecida do Taboado	Brazil: Aparecida do Taboado, Mato Grosso do Sul	1	DENV-1 Genotype V
Aparecida do Taboado	Brazil: Aparecida do Taboado, Mato Grosso do Sul	1	DENV-1 Genotype V
Jardim	Brazil: Jardim, Mato Grosso do Sul	1	DENV-1 Genotype V
Jardim	Brazil: Jardim, Mato Grosso do Sul	1	DENV-1 Genotype V
Chapadao do Sul	Brazil: Chapadao do Sul, Mato Grosso do Sul	1	DENV-1 Genotype V
Mundo Novo	Brazil: Mundo Novo, Mato Grosso do Sul	1	DENV-1 Genotype V
Terenos	Brazil: Terenos, Mato Grosso do Sul	1	DENV-1 Genotype V
Terenos	Brazil: Terenos, Mato Grosso do Sul	1	DENV-1 Genotype V
Terenos	Brazil: Terenos, Mato Grosso do Sul	1	DENV-1 Genotype V
Ribas do Rio Pardo	Brazil: Ribas do Rio Pardo, Mato Grosso do Sul	1	DENV-1 Genotype V
Ribas do Rio Pardo	Brazil: Ribas do Rio Pardo, Mato Grosso do Sul	1	DENV-1 Genotype V
Ribas do Rio Pardo	Brazil: Ribas do Rio Pardo, Mato Grosso do Sul	1	DENV-1 Genotype V
Ribas do Rio Pardo	Brazil: Ribas do Rio Pardo, Mato Grosso do Sul	1	DENV-1 Genotype V
Mundo Novo	Brazil: Mundo Novo, Mato Grosso do Sul	1	DENV-1 Genotype V
Navirai	Brazil: Navirai, Mato Grosso do Sul	1	DENV-1 Genotype V
Jardim	Brazil: Jardim, Mato Grosso do Sul	1	DENV-1 Genotype V
Jardim	Brazil: Jardim, Mato Grosso do Sul	1	DENV-1 Genotype V
Jardim	Brazil: Jardim, Mato Grosso do Sul	1	DENV-1 Genotype V
Jardim	Brazil: Jardim, Mato Grosso do Sul	1	DENV-1 Genotype V
Angelica	Brazil: Angelica, Mato Grosso do Sul	1	DENV-1 Genotype V
Angelica	Brazil: Angelica, Mato Grosso do Sul	1	DENV-1 Genotype V
Itapora	Brazil: Itapora, Mato Grosso do Sul	1	DENV-1 Genotype V
Itapora	Brazil: Itapora, Mato Grosso do Sul	1	DENV-1 Genotype V
Itapora	Brazil: Itapora, Mato Grosso do Sul	1	DENV-1 Genotype V
Chapadao do Sul	Brazil: Chapadao do Sul, Mato Grosso do Sul	1	DENV-1 Genotype V
Aparecida do Taboado	Brazil: Aparecida do Taboado, Mato Grosso do Sul	1	DENV-1 Genotype V
Aparecida do Taboado	Brazil: Aparecida do Taboado, Mato Grosso do Sul	1	DENV-1 Genotype V
Dourados	Brazil: Dourados, Mato Grosso do Sul	1	DENV-1 Genotype V
Dourados	Brazil: Dourados, Mato Grosso do Sul	1	DENV-1 Genotype V
Chapadao do Sul	Brazil: Chapadao do Sul, Mato Grosso do Sul	1	DENV-1 Genotype V
Chapadao do Sul	Brazil: Chapadao do Sul, Mato Grosso do Sul	1	DENV-1 Genotype V
Campo Grande	Brazil: Campo Grande, Mato Grosso do Sul	1	DENV-1 Genotype V
Coxim	Brazil: Coxim, Mato Grosso do Sul	1	DENV-1 Genotype V
Corguinho	Brazil: Corguinho, Mato Grosso do Sul	1	DENV-1 Genotype V
Corguinho	Brazil: Corguinho, Mato Grosso do Sul	1	DENV-1 Genotype V
Dourados	Brazil: Dourados, Mato Grosso do Sul	1	DENV-1 Genotype V
Ribas do Rio Pardo	Brazil: Ribas do Rio Pardo, Mato Grosso do Sul	1	DENV-1 Genotype V
Fatima do Sul	Brazil: Fatima do Sul, Mato Grosso do Sul	1	DENV-1 Genotype V
Bataguassu	Brazil: Bataguassu, Mato Grosso do Sul	1	DENV-1 Genotype V
Bataguassu	Brazil: Bataguassu, Mato Grosso do Sul	1	DENV-1 Genotype V
Cassilandia	Brazil: Cassilandia, Mato Grosso do Sul	1	DENV-1 Genotype V
Chapadao do Sul	Brazil: Chapadao do Sul, Mato Grosso do Sul	1	DENV-1 Genotype V
Chapadao do Sul	Brazil: Chapadao do Sul, Mato Grosso do Sul	1	DENV-1 Genotype V
Chapadao do Sul	Brazil: Chapadao do Sul, Mato Grosso do Sul	1	DENV-1 Genotype V
Chapadao do Sul	Brazil: Chapadao do Sul, Mato Grosso do Sul	1	DENV-1 Genotype V
Chapadao do Sul	Brazil: Chapadao do Sul, Mato Grosso do Sul	1	DENV-1 Genotype V
Ribas do Rio Pardo	Brazil: Ribas do Rio Pardo, Mato Grosso do Sul	1	DENV-1 Genotype V
Campo Grande	Brazil: Campo Grande, Mato Grosso do Sul	1	DENV-1 Genotype V
Deodapolis	Brazil: Deodapolis, Mato Grosso do Sul	1	DENV-1 Genotype V
Bandeirantes	Brazil: Bandeirantes, Mato Grosso do Sul	1	DENV-1 Genotype V
Ribas do Rio Pardo	Brazil: Ribas do Rio Pardo, Mato Grosso do Sul	1	DENV-1 Genotype V
Ribas do Rio Pardo	Brazil: Ribas do Rio Pardo, Mato Grosso do Sul	1	DENV-1 Genotype V
Ribas do Rio Pardo	Brazil: Ribas do Rio Pardo, Mato Grosso do Sul	1	DENV-1 Genotype V
Sidrolandia	Brazil: Sidrolandia, Mato Grosso do Sul	1	DENV-1 Genotype V
Sidrolandia	Brazil: Sidrolandia, Mato Grosso do Sul	1	DENV-1 Genotype V
Ivinhema	Brazil: Ivinhema, Mato Grosso do Sul	1	DENV-1 Genotype V
Ivinhema	Brazil: Ivinhema, Mato Grosso do Sul	1	DENV-1 Genotype V
Ivinhema	Brazil: Ivinhema, Mato Grosso do Sul	1	DENV-1 Genotype V
Ivinhema	Brazil: Ivinhema, Mato Grosso do Sul	1	DENV-1 Genotype V
Bandeirantes	Brazil: Bandeirantes, Mato Grosso do Sul	1	DENV-1 Genotype V
Jardim	Brazil: Jardim, Mato Grosso do Sul	1	DENV-1 Genotype V
Amambai	Brazil: Amambai, Mato Grosso do Sul	1	DENV-1 Genotype V
Amambai	Brazil: Amambai, Mato Grosso do Sul	1	DENV-1 Genotype V
Amambai	Brazil: Amambai, Mato Grosso do Sul	1	DENV-1 Genotype V
Amambai	Brazil: Amambai, Mato Grosso do Sul	1	DENV-1 Genotype V
Chapadao do Sul	Brazil: Chapadao do Sul, Mato Grosso do Sul	1	DENV-1 Genotype V
Campo Grande	Brazil: Campo Grande, Mato Grosso do Sul	1	DENV-1 Genotype V
Campo Grande	Brazil: Campo Grande, Mato Grosso do Sul	1	DENV-1 Genotype V
Campo Grande	Brazil: Campo Grande, Mato Grosso do Sul	1	DENV-1 Genotype V
Campo Grande	Brazil: Campo Grande, Mato Grosso do Sul	1	DENV-1 Genotype V
Chapadao do Sul	Brazil: Chapadao do Sul, Mato Grosso do Sul	1	DENV-1 Genotype V
Chapadao do Sul	Brazil: Chapadao do Sul, Mato Grosso do Sul	1	DENV-1 Genotype V
Chapadao do Sul	Brazil: Chapadao do Sul, Mato Grosso do Sul	1	DENV-1 Genotype V
Chapadao do Sul	Brazil: Chapadao do Sul, Mato Grosso do Sul	1	DENV-1 Genotype V
Jardim	Brazil: Jardim, Mato Grosso do Sul	1	DENV-1 Genotype V
Jardim	Brazil: Jardim, Mato Grosso do Sul	1	DENV-1 Genotype V
Jardim	Brazil: Jardim, Mato Grosso do Sul	1	DENV-1 Genotype V
Paraiso das Aguas	Brazil: Paraiso das Aguas, Mato Grosso do Sul	1	DENV-1 Genotype V
Angelica	Brazil: Angelica, Mato Grosso do Sul	1	DENV-1 Genotype V
Ribas do Rio Pardo	Brazil: Ribas do Rio Pardo, Mato Grosso do Sul	1	DENV-1 Genotype V
Coronel Sapucaia	Brazil: Coronel Sapucaia, Mato Grosso do Sul	1	DENV-1 Genotype V
Coronel Sapucaia	Brazil: Coronel Sapucaia, Mato Grosso do Sul	1	DENV-1 Genotype V
Campo Grande	Brazil: Campo Grande, Mato Grosso do Sul	1	DENV-1 Genotype V
Chapadao do Sul	Brazil: Chapadao do Sul, Mato Grosso do Sul	1	DENV-1 Genotype V
Chapadao do Sul	Brazil: Chapadao do Sul, Mato Grosso do Sul	1	DENV-1 Genotype V
Chapadao do Sul	Brazil: Chapadao do Sul, Mato Grosso do Sul	1	DENV-1 Genotype V
Chapadao do Sul	Brazil: Chapadao do Sul, Mato Grosso do Sul	1	DENV-1 Genotype V
Chapadao do Sul	Brazil: Chapadao do Sul, Mato Grosso do Sul	1	DENV-1 Genotype V
Chapadao do Sul	Brazil: Chapadao do Sul, Mato Grosso do Sul	1	DENV-1 Genotype V
Chapadao do Sul	Brazil: Chapadao do Sul, Mato Grosso do Sul	1	DENV-1 Genotype V
Chapadao do Sul	Brazil: Chapadao do Sul, Mato Grosso do Sul	1	DENV-1 Genotype V
Ribas do Rio Pardo	Brazil: Ribas do Rio Pardo, Mato Grosso do Sul	1	DENV-1 Genotype V
Ribas do Rio Pardo	Brazil: Ribas do Rio Pardo, Mato Grosso do Sul	1	DENV-1 Genotype V
Ribas do Rio Pardo	Brazil: Ribas do Rio Pardo, Mato Grosso do Sul	1	DENV-1 Genotype V
Ribas do Rio Pardo	Brazil: Ribas do Rio Pardo, Mato Grosso do Sul	1	DENV-1 Genotype V
Ribas do Rio Pardo	Brazil: Ribas do Rio Pardo, Mato Grosso do Sul	1	DENV-1 Genotype V
Ribas do Rio Pardo	Brazil: Ribas do Rio Pardo, Mato Grosso do Sul	1	DENV-1 Genotype V
Ribas do Rio Pardo	Brazil: Ribas do Rio Pardo, Mato Grosso do Sul	1	DENV-1 Genotype V
Chapadao do Sul	Brazil: Chapadao do Sul, Mato Grosso do Sul	1	DENV-1 Genotype V
Chapadao do Sul	Brazil: Chapadao do Sul, Mato Grosso do Sul	1	DENV-1 Genotype V
Chapadao do Sul	Brazil: Chapadao do Sul, Mato Grosso do Sul	1	DENV-1 Genotype V
Chapadao do Sul	Brazil: Chapadao do Sul, Mato Grosso do Sul	1	DENV-1 Genotype V
Chapadao do Sul	Brazil: Chapadao do Sul, Mato Grosso do Sul	1	DENV-1 Genotype V
Chapadao do Sul	Brazil: Chapadao do Sul, Mato Grosso do Sul	1	DENV-1 Genotype V
Chapadao do Sul	Brazil: Chapadao do Sul, Mato Grosso do Sul	1	DENV-1 Genotype V
Chapadao do Sul	Brazil: Chapadao do Sul, Mato Grosso do Sul	1	DENV-1 Genotype V
Chapadao do Sul	Brazil: Chapadao do Sul, Mato Grosso do Sul	1	DENV-1 Genotype V
Chapadao do Sul	Brazil: Chapadao do Sul, Mato Grosso do Sul	1	DENV-1 Genotype V
Ribas do Rio Pardo	Brazil: Ribas do Rio Pardo, Mato Grosso do Sul	1	DENV-1 Genotype V
Ribas do Rio Pardo	Brazil: Ribas do Rio Pardo, Mato Grosso do Sul	1	DENV-1 Genotype V
Navirai	Brazil: Navirai, Mato Grosso do Sul	1	DENV-1 Genotype V
Chapadao do Sul	Brazil: Chapadao do Sul, Mato Grosso do Sul	1	DENV-1 Genotype V
Chapadao do Sul	Brazil: Chapadao do Sul, Mato Grosso do Sul	1	DENV-1 Genotype V
Chapadao do Sul	Brazil: Chapadao do Sul, Mato Grosso do Sul	1	DENV-1 Genotype V
Chapadao do Sul	Brazil: Chapadao do Sul, Mato Grosso do Sul	1	DENV-1 Genotype V
Chapadao do Sul	Brazil: Chapadao do Sul, Mato Grosso do Sul	1	DENV-1 Genotype V
Chapadao do Sul	Brazil: Chapadao do Sul, Mato Grosso do Sul	1	DENV-1 Genotype V
Chapadao do Sul	Brazil: Chapadao do Sul, Mato Grosso do Sul	1	DENV-1 Genotype V
Chapadao do Sul	Brazil: Chapadao do Sul, Mato Grosso do Sul	1	DENV-1 Genotype V
Chapadao do Sul	Brazil: Chapadao do Sul, Mato Grosso do Sul	1	DENV-1 Genotype V
Chapadao do Sul	Brazil: Chapadao do Sul, Mato Grosso do Sul	2	DENV-2 Genotype III - Southern Asian-American
Chapadao do Sul	Brazil: Chapadao do Sul, Mato Grosso do Sul	2	DENV-2 Genotype III - Southern Asian-American
Corumba	Brazil: Corumba, Mato Grosso do Sul	2	DENV-2 Genotype III - Southern Asian-American
Caarapo	Brazil: Caarapo, Mato Grosso do Sul	2	DENV-2 Genotype III - Southern Asian-American
Chapadao do Sul	Brazil: Chapadao do Sul, Mato Grosso do Sul	2	DENV-2 Genotype III - Southern Asian-American

## Sheet: Sheet3
SUB13663594	LACENMS_LIB1_01_20220323	OR258403
SUB13663594	LACENMS_LIB1_03_20220326	OR258404
SUB13663594	LACENMS_LIB1_04_20220325	OR258405
SUB13663594	LACENMS_LIB1_05_20220325	OR258406
SUB13663594	LACENMS_LIB1_06_20220326	OR258407
SUB13663594	LACENMS_LIB1_07_20220328	OR258408
SUB13663594	LACENMS_LIB1_08_20220328	OR258409
SUB13663594	LACENMS_LIB1_09_20220328	OR258410
SUB13663594	LACENMS_LIB1_10_20220328	OR258411
SUB13663594	LACENMS_LIB1_11_20220328	OR258412
SUB13663594	LACENMS_LIB1_12_20220322	OR258413
SUB13663594	LACENMS_LIB1_13_20220328	OR258414
SUB13663594	LACENMS_LIB1_14_20220328	OR258415
SUB13663594	LACENMS_LIB1_15_20220325	OR258416
SUB13663594	LACENMS_LIB1_16_20220324	OR258417
SUB13663594	LACENMS_LIB1_17_20220328	OR258418
SUB13663594	LACENMS_LIB1_18_20220330	OR258419
SUB13663594	LACENMS_LIB1_19_20220329	OR258420
SUB13663594	LACENMS_LIB1_20_20220328	OR258421
SUB13663594	LACENMS_LIB1_21_20220330	OR258422
SUB13663594	LACENMS_LIB1_22_20220330	OR258423
SUB13663594	LACENMS_LIB1_23_20220331	OR258424
SUB13663594	LACENMS_LIB1_24_20220329	OR258425
SUB13663594	LACENMS_LIB1_25_20220330	OR258426
SUB13663594	LACENMS_LIB1_26_20220331	OR258427
SUB13663594	LACENMS_LIB1_27_20220331	OR258428
SUB13663594	LACENMS_LIB1_28_20220328	OR258429
SUB13663594	LACENMS_LIB1_29_20220330	OR258430
SUB13663594	LACENMS_LIB1_30_20220328	OR258431
SUB13663594	LACENMS_LIB1_31_20220330	OR258432
SUB13663594	LACENMS_LIB1_32_20220329	OR258433
SUB13663594	LACENMS_LIB1_33_20220328	OR258434
SUB13663594	LACENMS_LIB1_34_20220329	OR258435
SUB13663594	LACENMS_LIB1_35_20220329	OR258436
SUB13663594	LACENMS_LIB1_36_20220329	OR258437
SUB13663594	LACENMS_LIB1_37_20220404	OR258438
SUB13663594	LACENMS_LIB1_38_20220404	OR258439
SUB13663594	LACENMS_LIB1_39_20220402	OR258440
SUB13663594	LACENMS_LIB1_40_20220401	OR258441
SUB13663594	LACENMS_LIB1_41_20220406	OR258442
SUB13663594	LACENMS_LIB1_42_20220403	OR258443
SUB13663594	LACENMS_LIB1_43_20220401	OR258444
SUB13663594	LACENMS_LIB1_44_20220404	OR258445
SUB13663594	LACENMS_LIB1_45_20220404	OR258446
SUB13663594	LACENMS_LIB1_46_20220405	OR258447
SUB13663594	LACENMS_LIB1_47_20220401	OR258448
SUB13663594	LACENMS_LIB1_48_20220401	OR258449
SUB13663594	LACENMS_LIB1_49_20220405	OR258450
SUB13663594	LACENMS_LIB1_50_20220405	OR258451
SUB13663594	LACENMS_LIB1_51_20220405	OR258452
SUB13663594	LACENMS_LIB1_52_20220405	OR258453
SUB13663594	LACENMS_LIB1_53_20220406	OR258454
SUB13663594	LACENMS_LIB1_54_20220406	OR258455
SUB13663594	LACENMS_LIB1_55_20220406	OR258456
SUB13663594	LACENMS_LIB1_56_20220331	OR258457
SUB13663594	LACENMS_LIB1_57_20220331	OR258458
SUB13663594	LACENMS_LIB1_58_20220405	OR258459
SUB13663594	LACENMS_LIB1_59_20220406	OR258460
SUB13663594	LACENMS_LIB1_60_20220405	OR258461
SUB13663594	LACENMS_LIB1_61_20220405	OR258462
SUB13663594	LACENMS_LIB1_62_20220406	OR258463
SUB13663594	LACENMS_LIB1_63_20220406	OR258464
SUB13663594	LACENMS_LIB1_64_20220406	OR258465
SUB13663594	LACENMS_LIB1_65_20220407	OR258466
SUB13663594	LACENMS_LIB1_66_20220407	OR258467
SUB13663594	LACENMS_LIB1_67_20220412	OR258468
SUB13663594	LACENMS_LIB1_68_20220412	OR258469
SUB13663594	LACENMS_LIB1_69_20220408	OR258470
SUB13663594	LACENMS_LIB1_70_20220412	OR258471
SUB13663594	LACENMS_LIB1_71_20220412	OR258472
SUB13663594	LACENMS_LIB1_72_20220412	OR258473
SUB13663594	LACENMS_LIB1_73_20220411	OR258474
SUB13663594	LACENMS_LIB1_74_20220412	OR258475
SUB13663594	LACENMS_LIB1_75_20220406	OR258476
SUB13663594	LACENMS_LIB1_76_20220406	OR258477
SUB13663594	LACENMS_LIB1_77_20220405	OR258478
SUB13663594	LACENMS_LIB1_78_20220411	OR258479
SUB13663594	LACENMS_LIB1_79_20220412	OR258480
SUB13663594	LACENMS_LIB1_80_20220412	OR258481
SUB13663594	LACENMS_LIB1_81_20220404	OR258482
SUB13663594	LACENMS_LIB1_82_20220404	OR258483
SUB13663594	LACENMS_LIB1_83_20220414	OR258484
SUB13663594	LACENMS_LIB1_84_20220414	OR258485
SUB13663594	LACENMS_LIB1_85_20220410	OR258486
SUB13663594	LACENMS_LIB1_86_20220406	OR258487
SUB13663594	LACENMS_LIB1_87_20220413	OR258488
SUB13663594	LACENMS_LIB1_88_20220413	OR258489
SUB13663594	LACENMS_LIB1_90_20220412	OR258490
SUB13663594	LACENMS_LIB1_91_20220412	OR258491
SUB13663594	LACENMS_LIB1_92_20220412	OR258492
SUB13663594	LACENMS_LIB1_93_20220412	OR258493
SUB13663594	LACENMS_LIB1_94_20220412	OR258494
SUB13663594	LACENMS_LIB1_95_20220413	OR258495
SUB13663594	LACENMS_LIB2_02_20220415	OR258496
SUB13663594	LACENMS_LIB2_03_20220415	OR258497
SUB13663594	LACENMS_LIB2_04_20220415	OR258498
SUB13663594	LACENMS_LIB2_05_20220415	OR258499
SUB13663594	LACENMS_LIB2_06_20220415	OR258500
SUB13663594	LACENMS_LIB2_07_20220414	OR258501
SUB13663594	LACENMS_LIB2_13_20220519	OR258502
SUB13663594	LACENMS_LIB2_14_20220502	OR258503
SUB13663594	LACENMS_LIB2_15_20220501	OR258504
SUB13663594	LACENMS_LIB2_16_20220418	OR258505
SUB13663594	LACENMS_LIB2_17_20220418	OR258506
SUB13663594	LACENMS_LIB2_18_20220418	OR258507
SUB13663594	LACENMS_LIB2_19_20220413	OR258508
SUB13663594	LACENMS_LIB2_20_20220413	OR258509
SUB13663594	LACENMS_LIB2_21_20220414	OR258510
SUB13663594	LACENMS_LIB2_22_20220414	OR258511
SUB13663594	LACENMS_LIB2_23_20220414	OR258512
SUB13663594	LACENMS_LIB2_24_20220415	OR258513
SUB13663594	LACENMS_LIB2_25_20220430	OR258514
SUB13663594	LACENMS_LIB2_26_20220405	OR258515
SUB13663594	LACENMS_LIB2_27_20220418	OR258516
SUB13663594	LACENMS_LIB2_28_20220418	OR258517
SUB13663594	LACENMS_LIB2_29_20220418	OR258518
SUB13663594	LACENMS_LIB2_30_20220419	OR258519
SUB13663594	LACENMS_LIB2_31_20220417	OR258520
SUB13663594	LACENMS_LIB2_32_20220412	OR258521
SUB13663594	LACENMS_LIB2_33_20220413	OR258522
SUB13663594	LACENMS_LIB2_34_20220412	OR258523
SUB13663594	LACENMS_LIB2_35_20220413	OR258524
SUB13663594	LACENMS_LIB2_36_20220417	OR258525
SUB13663594	LACENMS_LIB2_37_20220417	OR258526
SUB13663594	LACENMS_LIB2_39_20220417	OR258527
SUB13663594	LACENMS_LIB2_40_20220417	OR258528
SUB13663594	LACENMS_LIB2_41_20220419	OR258529
SUB13663594	LACENMS_LIB2_42_20220418	OR258530
SUB13663594	LACENMS_LIB2_43_20220419	OR258531
SUB13663594	LACENMS_LIB2_44_20220419	OR258532
SUB13663594	LACENMS_LIB2_45_20220418	OR258533
SUB13663594	LACENMS_LIB2_46_20220417	OR258534
SUB13663594	LACENMS_LIB2_47_20220417	OR258535
SUB13663594	LACENMS_LIB2_48_20220416	OR258536
SUB13663594	LACENMS_LIB2_49_20220416	OR258537
SUB13663594	LACENMS_LIB2_50_20220416	OR258538
SUB13663594	LACENMS_LIB2_51_20220416	OR258539
SUB13663594	LACENMS_LIB2_52_20220417	OR258540
SUB13663594	LACENMS_LIB2_53_20220417	OR258541
SUB13663594	LACENMS_LIB2_54_20220417	OR258542
SUB13663594	LACENMS_LIB2_55_20220417	OR258543
SUB13663594	LACENMS_LIB2_56_20220416	OR258544
SUB13663594	LACENMS_LIB2_57_20220416	OR258545
SUB13663594	LACENMS_LIB2_58_20220416	OR258546
SUB13663594	LACENMS_LIB2_59_20220416	OR258547
SUB13663594	LACENMS_LIB2_60_20220416	OR258548
SUB13663594	LACENMS_LIB2_61_20220416	OR258549
SUB13663594	LACENMS_LIB2_62_20220416	OR258550
SUB13663594	LACENMS_LIB2_63_20220416	OR258551
SUB13663594	LACENMS_LIB2_64_20220417	OR258552
SUB13663594	LACENMS_LIB2_66_20220416	OR258553
SUB13663594	LACENMS_LIB2_67_20220416	OR258554
SUB13663594	LACENMS_LIB2_68_20220416	OR258555
SUB13663594	LACENMS_LIB2_69_20220416	OR258556
SUB13663594	LACENMS_LIB2_70_20220416	OR258557
SUB13663594	LACENMS_LIB2_71_20220416	OR258558
SUB13663594	LACENMS_LIB2_72_20220416	OR258559
SUB13663594	LACENMS_LIB2_73_20220416	OR258560
SUB13663594	LACENMS_LIB2_74_20220416	OR258561
SUB13663594	LACENMS_LIB2_75_20220416	OR258562
SUB13663594	LACENMS_LIB2_77_20220414	OR258563
SUB13663594	LACENMS_LIB2_78_20220413	OR258564
SUB13663594	LACENMS_LIB2_79_20220417	OR258565
SUB13663594	LACENMS_LIB2_80_20220415	OR258566
SUB13663594	LACENMS_LIB2_81_20220415	OR258567
SUB13663594	LACENMS_LIB2_82_20220415	OR258568
SUB13663594	LACENMS_LIB2_83_20220415	OR258569
SUB13663594	LACENMS_LIB2_84_20220415	OR258570
SUB13663594	LACENMS_LIB2_85_20220415	OR258571
SUB13663594	LACENMS_LIB2_86_20220415	OR258572
SUB13663594	LACENMS_LIB2_87_20220415	OR258573
SUB13663594	LACENMS_LIB2_88_20220415	OR258574
SUB13663594	LACENMS_LIB2_89_20210610	OR258575
SUB13663594	LACENMS_LIB2_90_20210615	OR258576
SUB13663594	LACENMS_LIB2_92_20210723	OR258577
SUB13663594	LACENMS_LIB2_94_20210509	OR258578
SUB13663594	LACENMS_LIB2_95_20210610	OR258579
